# Supplementary material for: Development and psychometric properties of a new brief scale for subjective personal agency (SPA-5) in people with schizophrenia
Source: Epidemiol Psychiatr Sci. 2020 Apr 10;29:e111. doi: 10.1017/S2045796020000256 (PMC7214545; doi:10.1017/S2045796020000256)
Supplement: Supplementary file 1 [file S2045796020000256sup001.zip]

Archive with 4 entries (3 files):
- Supplementary_material/Supplementary_File_final_ver_SPA5_English.docx
- Supplementary_material/Supplementary_File_final_ver_SPA5_Japanese.docx
- Supplementary_material/Supplementary_Tables_and_Figs.docx
- Supplementary_material/
